# Supplementary material for: Microbiota composition of the female reproductive tract and miscarriage: a systematic review and meta-analysis
Source: NPJ Biofilms Microbiomes. 2026 Jan 8;12:78. doi: 10.1038/s41522-025-00901-9 (PMC13066111; doi:10.1038/s41522-025-00901-9)
Supplement: Supplementary file 2 — Supplementary material [file 41522_2025_901_MOESM2_ESM.xlsx]

## Sheet: Summary all Phylum and 
	Key
	↑	Statistically significant increase in cases compared to controls
	↓	Statistically significant decrease in cases compared to controls
		No difference between cases and controls
		Individual phyla/genus was present in samples but no statistical comparison was presented in the paper
	?	Unclear or conflicting reported change
	Supplementary table 13: Summary of findings for each taxon reported at phylum level for VAGINAL samples						Phylum
	Author (Year)	Body site	Sporadic (S) or Recurrent (R)	2025)	Controls	Test for significant difference	Acidobacteriota	Actinomycetota	Bacillota (Firmicutes)	Bacteroidota	Chlamydiota	Camplylobacterota	Chloroflexi	Cyanobacteriota	Deinococcota	Fusobacteriota	Gemmatimonadota	Mycoplasmatota (Tenericutes)	Nitrospirota	Nitrososphaerota (Thaumarchaeota)	Patescribacteria	Planctomycetota	Pseudomonadota (Proteobacteria)	Synergistota	Verrucomicrobiota
	Chen (2022)	Vagina	S	Miscarriage (5-12/40)	Ongoing pregnancy	LEfSE/LDA (>2)
	Guang (2022)	Vagina	S	Missed miscarriage <12/40	TOP <12/40	Wilcoxon rank sum test
	Liu (2021)	Vagina (Empty sac)	S	Empty sac miscarriage	TOP	LEfSE/LDA (>3)			↑
	Liu (2021)	Vagina (Missed)	S	Missed miscarriage <12/40	TOP	LEfSE/LDA (>3)														↑
	Sun (2022)	Vagina	S	Missed miscarriage <12/40	TOP	LEfSE/LDA		↑	↓		↑					↑							↑
	Wang (2023)	Vagina	S	Missed miscarriage (7-10/40)	TOP (7-10/40)	Kruskal-Wallis, LEfSe/LDA threshold 4.0
	Wang (2025)	Vagina	S/R	At least one previous miscarriage	Healthy control	Wilcoxon rank-sum, LEfSe/LDA			↑														↑
	Fan (2020)	Vagina	R	History of RPL, currently pregnant	No history of PRL, TOP	LEfSE/LDA (>2)		↓															↑
	Fernandez (2021)	Vagina	R	History of RPL	Healthy control	Kruskal-Walls/Wilxocon-Mann-Whitney, LEfSe/LDA>2
	Liu (2022)	Vagina	R	History of RPL	No history of RPL	Unclear						↑
	Masucci (2023)	Vagina (High risk CD)	R	History of RPL (High risk of CD)	Healthy control	Mann-Whitney U
	Masucci (2023)	Vagina (Low risk CD)	R	History of RPL (Low risk of CD)	Healthy control	Mann-Whitney U
	Tan (2025)	Vagina	R	History of RPL	Health control	Kruskal Wallis, Wilcoxon rank-sum, LEfSe (LDA) >4				↑															↓
	Tan (2025)	Vagina	R	Miscarriage in RM patient	Ongoing pregnancy in RM patient	Kruskal Wallis, Wilcoxon rank-sum, LEfSe (LDA) >4
	Zhang (2019)	Vagina	R	History of RPL	Healthy control	Fisher's exact test		↓	↑	↓
	Zhao (2021)	Vagina	R	History of RPL, no drug treatment	Healthy control	Wilcoxon rank-sum, LDA																	↓
	Zhao (2021)	Vagina	R	History of RPL, on drug tretment	Healthy control	Wilcoxon rank-sum, LDA			↑														↓
	Supplementary table 14: Summary of findings for each taxon reported at phylum level for CERVICAL samples						Phylum
	Author (Year)	Body site	Sporadic (S) or Recurrent (R)	Cases	Controls	Test for significant difference	Actinomycetota	Bacillota (Firmicutes)	Bacteroidota	Mycoplasmatota (Tenericutes)	Pseudomonadota (Proteobacteria)	Verrucomicrobiota
	Guang (2022)	Cervix	S	Missed miscarriage <12/40	TOP <12/40	Wilcoxon rank sum test			↓		↓
	Liu (2022)	Cervix	R	History of RPL	No history of RPL	Unclear			↑			↓
	Supplementary table 15: Summary of findings for each taxon reported at phylum level for ENDOMETRIAL samples						Phylum
	Author (Year)	Body site	Sporadic (S) or Recurrent (R)	Cases	Controls	Test for significant difference	Acidobacteriota	Actinomycetota	Bacillota (Firmicutes)	Bacteroidota	Campylobacterota	Chloroflexota	Cyanobacteriota	Deinococcota	Euryarcharota	Mycoplasmatota (Tenericutes)	Pseudomonadota (Proteobacteria)	Verrucomicrobiota
	Han (2019)	Endometrium	S	Miscarriage after previous implantation failure (IVF)	TOP	NR
	Shu (2022)	Endometrium	S	Missed miscarriage (6-8/40)	TOP	Student t-test, Mann-Whitney U, LEfSe/LDA>4			↑								?↑
	Wang (2023)	Endometrium	S	Missed miscarriage (7-10/40)	TOP (7-10/40)	Kruskal-Wallis, LEfSe/LDA threshold 4.0
	Bai (2024)	Endometrium	R	History of RPL, current miscarriage	Healthy controls	n/a
	Liu (2022)	Endometrium (Biopsy)	R	History of RPL	Healthy controls	Unclear								↓
	Liu (2022)	Endometrium (Uterine lavage)	R	History of RPL	Healthy controls	Unclear											↑
	Masucci (2023)	Endometrium (High risk CD)	R	History of RPL (High risk of CD)	Healthy controls	Mann-Whitney U
	Masucci (2023)	Endometrium (Low risk CD)	R	History of RPL (Low risk of CD)	Healthy controls	Mann-Whitney U
	Vomstein (2022)	Endometrium	R	History of RPL	Healthy controls	Negative binomial model DESeq2
	Vomstein (2022)	Endometrium (Follicular)	R	History of RPL	Healthy controls	Negative binomial model DESeq2										↑
	Vomstein (2022)	Endometrium (Luteal)	R	History of RPL	Healthy controls	Negative binomial model DESeq2										↓
	Vomstein (2022)	Endometrium (Ovulation)	R	History of RPL	Healthy controls	Negative binomial model DESeq2
	Supplementary table 16: Summary of findings for each taxon reported at genus level for VAGINAL samples						Genus
	Author (Year)	Body site	Sporadic (S) or Recurrent (R)	Cases	Controls	Test for difference	Acinetobacter	Actinomyces	Akkermansia	Aerococcus	Alistipes	Alloscardovia	Anaerococcus	Arthrobacter	Atopobium	Bacillus	Bacteroides	Bifidobacterium	Blautia	Bradyrhizobium	Burkholderia	Campylobacter	Caulobacter	Collinsella	Corynebacterium	Corynebacterium 1	Cupriavidus	Cutibacterium	Dialister	Enterococcus	Escherichia/Shigella	Faecalibacterium	Finegoldia	Flavobacterium	Fusobacterium	Gardnerella	Gemella	Lachnospiraceae_NK4A136_group	Lactobacillus	Megamonas	Megasphaera	Methylobacterium	Microbacterium	Micrococcus	Mobiluncus	Moraxella	Mycobacterium	Mycoplasma	Parvimonas
	Al-Memar (2019)	Vagina	S	First <14/40 or Second 14-20/40 miscarriage	Term pregnancy	Chi-squared test																																	↓
	Chang (2020)	Vagina	S	Miscarriage	Term pregnancy	NA
	Chen (2022)	Vagina	S	Miscarriage (5-12/40)	Ongoing pregnancy	LEfSE/LDA (>2)									↑		↑	↓
	Goncharov (2021)	Vagina	S	Miscarriage 5-14/40	Normal pregnancy	NR				↑			↑																							↑			↓
	Grewal (2022)	Vagina	S	First trimester miscarriage	Term pregnancy (after threatened miscarriage)	Kruskal-Wallis/Wilcoxon rank, LEfSE/LDA>2
	Guang (2022)	Vagina	S	Missed miscarriage <12/40	TOP <12/40	Wilcoxon rank																																	↓
	Liu (2021)	Vagina	S	Empty sac miscarriage	TOP	LEfSE/LDA (>3)
	Liu (2021)	Vagina	S	Missed miscarriage <12/40	TOP	LEfSE/LDA (>3)										↑	↑														↑								↓
	Severgnini (2022)	Vagina	S	Miscarriage 9-13/40	Normal pregnancy	Mann-Whitney U																													↑
	Shahid (2022)	Vagina	S	Miscarriage <14/40	Term birth	LEfSE/LDA												?				?			?				?		?		?		?	?
	Skafte-Holm (2025)	Vagina	S	Miscarriage	Term birth	Wilcoxon rank-sum, LEfSe/LDA threshold >3																			↑
	Sun (2022)	Vagina	S	Missed miscarriage <12/40	TOP	LEfSE/LDA																↑																	↓
	Van den Tweel (2023)	Vagina	S	Miscarriage	Ongoing pregnancy	Unclear
	Wang (2023)	Vagina	S	Missed miscarriage (7-10/40)	TOP (7-10/40)	Kruskal-Wallis, LEfSe/LDA threshold 4.0											↑																			=			↓
	Xu (2020)	Vagina	S	Missed miscarriage <12/40	Normal pregnancy	LEfSe, Kruskal-Wallis, Pairwise Wilcoxon test, LDA> 2																											?
	Wang (2025)	Vagina	S/R	At least one previous miscarriage	Healthy control	Wilcoxon rank-sum, LEfSe/LDA												↓
	Fan (2020)	Vagina	R	History of RPL, currently pregnant	No history of PRL, TOP	LEfSE/LDA (>2)	↓	↓	↓					↑				↓						↑												↓					↓					↑
	Fernandez (2021)	Vagina	R	History of RPL	Healthy control	Kruskal-Walls/Wilxocon-Mann-Whitney, LEfSe/LDA>2																																	↓
	Jiao (2022)	Vagina	R	History of RPL	Healthy control	Fisher's exact test									↑																					↓			↓
	Liu (2022)	Vagina	R	History of RPL	Healthy control	Unclear
	Masucci (2023)	Vagina	R	History of RPL (High risk of CD)	Healthy control	Mann-Whitney U
	Masucci (2023)	Vagina	R	History of RPL (Low risk of CD)	Healthy control	Mann-Whitney U
	Mori (2023)	Vagina	R	Repeat miscarriage in RPL patient	Live birth in RPL patient	Student T test																																	?
	Peuranpaa (2022)	Vagina	R	History of RPL	Healthy control	False discovery rate-corrected P values, 'GroupTest'																																	?
	Tan (2025)	Vagina	R	History of RPL	Healthy control	Kruskal Wallis, Wilcoxon rank-sum, LEfSe (LDA) >4			↓								↓														↓
	Tan (2025)	Vagina	R	Miscarriage in RM patient	Ongoing pregnancy in RM patient	Kruskal Wallis, Wilcoxon rank-sum, LEfSe (LDA) >4												↑																					↓
	Zhang (2019)	Vagina	R	History of RPL	Healthy control	Fisher's exact test									↑																					↓			↓
	Zhao (2021)	Vagina	R	History of RPL, no drug treatment	Healthy control	Wilcoxon rank-sum, LDA																				↓		↓													↑
	Zhao (2021)	Vagina	R	History of RPL, on drug tretment	Healthy control	Wilcoxon rank-sum, LDA											↓		↓	↓					↓	↓		↓																				↓	↓
	Supplementary table 17: Summary of findings for each taxon reported at genus level for CERVICAL samples						Genus
	Author (Year)	Body site	Sporadic (S) or Recurrent (R)	Cases	Controls	Test for significant difference	Anaerococcus	Atopobium	Bifidobacterium	Corynebacterium	Cutibacterium	Finegoldia	Gardnerella	Lactobacillus	Peptoniphilus	Staphylococcus
	Guang (2022)	Cervix	S	Missed miscarriage <12/40	TOP <12/40	Wilcoxon rank sum test								↓
	Liu (2022)	Cervix	R	History of RPL	No history of RPL	Unclear		↑			↑					↑
	Mori (2023)	Cervix	R	History of RPL	No history of RPL	Student T test
	Mori (2023)	Cervix	R	Repeat miscarriage in RPL patient	Live birth in RPL patient	Chi-squared test					↑
	Supplementary table 18: Summary of findings for each taxon reported at genus level for ENDOMETRIAL samples						Genus
	Author (Year)	Body site	Sporadic (S) or Recurrent (R)	Cases	Controls	Test for difference	Acetobacter	Acinetobacter	Alistipes	Alloscardovia	Anaerobacillus	Atopobium	Bacillus	Bacteroides	Bifidobacterium	Blautia	Brevundimonas	Caldimonas	Chryseobacterium	Clostridium	Corynebacterium	Corynebacterium 1	Cupriavidus	Cutibacterium	Delftia	Dialister	Escherichia/Shigella	Faecalibacterium	Gardnerella	Haemophilus	Klebsiella	Lachnospiraceae_NK4A136_group	Lactobacillus	Lawsonella	Microbacterium	Micrococcus	Nocardioides	Peptoniphilus	Prevotella	Propionibacterium	Pseudomonas	Ralstonia	Serratia	Sphingomonas	Staphylococcus	Streptococcus	Tepidimonas	Thermus	Ureaplasma
	Bui (2023)	Endometrium	S	Miscarriage after previous implantation failure (IVF)	Live birth after previous implantation failure (IVF)	Wilcoxon rank test
	Han (2019)	Endometrium	S	Miscarriage after previous implantation failure (IVF)	TOP	NR
	Liu (2025)	Endometrium	S	Miscarriage <10/40	TOP	Wilcoxon rank test, student t test, LEfSe/LDA threshold 4.0			↑																								↓
	Moreno (2015)	Endometrium	S	Miscarriage after IVF	Live birth after IVF	NR
	Moreno (2016)	Endometrium	S	Miscarriage after IVF	Live birth after IVF	Chi-squared test
	Moreno (2022)	Endometrial (Fluid)	S	Clinical miscarriage after IVF	Live birth after IVF	'Distance to CI bounds'																								↑			↓												↑
	Moreno (2022)	Endometrium (Biopsy)	S	Clinical miscarriage after IVF	Live birth after IVF	NA
	Moreno (2022)	Endometrium (Fluid)	S	Miscarriage after IVF	Live birth after IVF	NA
	Shu (2022)	Endometrium	S	Missed miscarriage (6-8/40)	TOP	Student t-test, Mann-Whitney U, LEfSe/LDA>4
	Wang (2023)	Endometrium	S	Missed miscarriage (7-10/40)	TOP	Kruskal-Wallis, LEfSe/LDA threshold 4.0
	Wei (2024)	Endometrium	S	Miscarriage	Ongoing pregnancy	Student t-test															↑																↑
	Bai (2024)	Endometrium	R	History of RPL, current miscarriage	Healthy control	n/a
	Barinova (2022)	Endometrium	R	History of RPL	Healthy controls	Mann-Whitney U test																↑
	Liu (2022)	Endometrium (biopsy)	R	History of RPL	Healthy controls	Unclear
	Liu (2022)	Endometrium (lavage)	R	History of RPL	Healthy controls	Unclear					↑
	Masucci (2023)	Endometrium	R	History of RPL (DQ2/DQ8 +)	Healthy controls	Mann-Whitney U																							↑
	Masucci (2023)	Endometrium	R	History of RPL (DQ2/DQ8 -)	Healthy controls	Mann-Whitney U
	Peuranpaa (2022)	Endometrium	R	History of RPL	Healthy controls	False discovery rate-corrected P values, 'GroupTest'																											?
	Shi (2022)	Endometrium	R	Euploid miscarriage after history of RPL	Live birth in history of RPL	Mann-Whitney U, Fisher's exact test, chi-square test																																											↑
	Vaughn (2019)	Endometrium	R	History of RPL	Healthy controls	Not reported																											↓
	Vomstein (2022)	Endometrium	R	History of RPL	Healthy controls	Negative binomial model DESeq2
	Vomstein (2022)	Endometrium (Follicular)	R	History of RPL	Healthy controls	Negative binomial model DESeq2
	Vomstein (2022)	Endometrium (Luteal)	R	History of RPL	Healthy controls	Negative binomial model DESeq2																				↑			↓																				↓
	Vomstein (2022)	Endometrium (Ovulation)	R	History of RPL	Healthy controls	Negative binomial model DESeq2																							↓
[truncated: 21 more columns]
